# Supplementary material for: Revision of the genus Ptomaphagus Hellwig (Coleoptera, Leiodidae, Cholevinae) from the Russian Far East and the Korean Peninsula
Source: Zookeys. 2016 Nov 28;(637):33–45. doi: 10.3897/zookeys.637.9384 (PMC5240120; doi:10.3897/zookeys.637.9384)
Supplement: XML Treatment for Ptomaphagus (s. str.) hayashii [file zookeys.637.9384-treatment3.xml]

<!DOCTYPE tp:taxon-treatment
  PUBLIC "-//TaxonX//DTD Taxonomic Treatment Publishing DTD v0 20100105//EN" "tax-treatment-NSO.dtd">
<tp:taxon-treatment xmlns:tp="http://www.plazi.org/taxpub"><tp:treatment-meta><kwd-group><label>Taxon classification</label><kwd><named-content content-type="kingdom">Animalia</named-content></kwd><kwd><named-content content-type="order">Coleoptera</named-content></kwd><kwd><named-content content-type="family">Leiodidae</named-content></kwd></kwd-group><mixed-citation publication-type="journal"><person-group><name><surname>Wang</surname><given-names>Cheng-Bin</given-names></name><name><surname>Růžička</surname><given-names>Jan</given-names></name><name><surname>Perreau</surname><given-names>Michel</given-names></name><name><surname>Nishikawa</surname><given-names>Masaaki</given-names></name><name><surname>Park</surname><given-names>Sun-Jae</given-names></name></person-group><article-title>Revision of the genus <italic><tp:taxon-name><tp:taxon-name-part taxon-name-part-type="genus">Ptomaphagus</tp:taxon-name-part></tp:taxon-name></italic> Hellwig (<tp:taxon-name><tp:taxon-name-part taxon-name-part-type="order">Coleoptera</tp:taxon-name-part></tp:taxon-name>, <tp:taxon-name><tp:taxon-name-part taxon-name-part-type="family">Leiodidae</tp:taxon-name-part></tp:taxon-name>, <tp:taxon-name><tp:taxon-name-part taxon-name-part-type="subfamily">Cholevinae</tp:taxon-name-part></tp:taxon-name>) from the Russian Far East and the Korean Peninsula</article-title><source>Zookeys</source><day>28</day><month>11</month><year>2016</year><volume>2016</volume><issue>637</issue><fpage>33</fpage><lpage>45</lpage><pub-id pub-id-type="doi">10.3897/zookeys.637.9384</pub-id></mixed-citation></tp:treatment-meta><tp:nomenclature><tp:taxon-name>
            <tp:taxon-name-part taxon-name-part-type="genus">Ptomaphagus</tp:taxon-name-part>
            <tp:taxon-name-part taxon-name-part-type="sensu">(s. str.)</tp:taxon-name-part>
            <tp:taxon-name-part taxon-name-part-type="species">hayashii</tp:taxon-name-part>
            <object-id xmlns:xlink="http://www.w3.org/1999/xlink" content-type="zoobank" xlink:type="simple">http://zoobank.org/C468947A-D211-4411-B09B-775DFF6A7045</object-id>
          </tp:taxon-name><tp:taxon-status xmlns:xlink="http://www.w3.org/1999/xlink" xlink:type="simple">sp. n.</tp:taxon-status><xref ref-type="fig" rid="F1">Figs 1B, C</xref><xref ref-type="fig" rid="F2">; 2</xref><xref ref-type="fig" rid="F3">; 3</xref></tp:nomenclature><tp:treatment-sec sec-type="type material" id="SECID0EUEAE"><title>Type material.</title><p>
            <bold>Holotype</bold>: 1♂, USSR: Sadgorod [ca. <named-content xmlns:xlink="http://www.w3.org/1999/xlink" content-type="dwc:verbatimCoordinates" xlink:type="simple"><named-content content-type="geo-json" specific-use="{&#34;type&#34;:&#34;Point&#34;,&#34;coordinates&#34;:[132.050000,43.250000]}" id="NCID0E6EAE" xlink:type="simple">43°15'N 132°03'E</named-content></named-content>] / (in forest; trap with / bait), Vladivostok // Primorskyi Kray / 16.VI.1978 / E. Berlov leg. (<named-content xmlns:xlink="http://www.w3.org/1999/xlink" content-type="dwc:institutional_code" xlink:type="simple">NSMT</named-content>). <bold>Paratypes</bold>: 1♂1♀, FE.Russia, SW Khabarovsky / kray reg., Strel’nikova / range Mts., <named-content xmlns:xlink="http://www.w3.org/1999/xlink" content-type="dwc:verbatimCoordinates" xlink:type="simple"><named-content content-type="geo-json" specific-use="{&#34;type&#34;:&#34;Point&#34;,&#34;coordinates&#34;:[134.133333,46.716667]}" id="NCID0EYFAE" xlink:type="simple">46°43'N 134°08'E</named-content></named-content> / Samur Riv., 130–550 m alt. / 25.VI.–28.VII.2014 / A. Plutenko leg. (<abbrev xmlns:xlink="http://www.w3.org/1999/xlink" content-type="collection" xlink:title="Collection of Masaaki Nishikawa, Ebina, Japan" id="ABBRID0EEGAE" xlink:type="simple">CMNE</abbrev>); 1♀, same data as holotype (<abbrev xmlns:xlink="http://www.w3.org/1999/xlink" content-type="collection" xlink:title="Collection of Masaaki Nishikawa, Ebina, Japan" id="ABBRID0EJGAE" xlink:type="simple">CMNE</abbrev>); 1♀, USSR Ussuri reg. / NOVOVARVAROVKA [ca. <named-content xmlns:xlink="http://www.w3.org/1999/xlink" content-type="dwc:verbatimCoordinates" xlink:type="simple"><named-content content-type="geo-json" specific-use="{&#34;type&#34;:&#34;Point&#34;,&#34;coordinates&#34;:[132.983333,43.966667]}" id="NCID0ERGAE" xlink:type="simple">43°58'N 132°59'E</named-content></named-content>] / 6–10.VII.1989 / R. Červenka lgt. // <tp:taxon-name><tp:taxon-name-part taxon-name-part-type="genus">Ptomaphagus</tp:taxon-name-part></tp:taxon-name> (s. str.) / <tp:taxon-name><tp:taxon-name-part taxon-name-part-type="species">sibiricus</tp:taxon-name-part></tp:taxon-name> / Jeannel, 1934 / Jan Růžička det. 2001 // ♀ (<abbrev xmlns:xlink="http://www.w3.org/1999/xlink" content-type="collection" xlink:title="Collection of Jan Růžička, Prague, Czech Republic" id="ABBRID0EFHAE" xlink:type="simple">CJRZ</abbrev>); 1♂1♀, USSR Ussuri reg. / JASNOE [= Yasnoye, ca. <named-content xmlns:xlink="http://www.w3.org/1999/xlink" content-type="dwc:verbatimCoordinates" xlink:type="simple"><named-content content-type="geo-json" specific-use="{&#34;type&#34;:&#34;Point&#34;,&#34;coordinates&#34;:[132.150000,43.450000]}" id="NCID0ENHAE" xlink:type="simple">43°27'N 132°09'E</named-content></named-content>] VII.1989 / St. Bečvář lgt. // <tp:taxon-name><tp:taxon-name-part taxon-name-part-type="genus">Ptomaphagus</tp:taxon-name-part></tp:taxon-name> (s. str.) / <tp:taxon-name><tp:taxon-name-part taxon-name-part-type="species">sibiricus</tp:taxon-name-part></tp:taxon-name> / Jeannel, 1934 / Jan Růžička det. 2001 (<abbrev xmlns:xlink="http://www.w3.org/1999/xlink" content-type="collection" xlink:title="Collection of Jan Růžička, Prague, Czech Republic" id="ABBRID0EBIAE" xlink:type="simple">CJRZ</abbrev>); 1♂1♀, USSR Ussuri reg. / JASNOE [= Yasnoye] / VII.1989 12–16 / St. Bečvář <!--PageBreak-->lgt. // MOUNT. OBLATCHNAJA [= Oblachnaya] / 400–800 m (<abbrev xmlns:xlink="http://www.w3.org/1999/xlink" content-type="collection" xlink:title="Collection of Jan Růžička, Prague, Czech Republic" id="ABBRID0EIIAE" xlink:type="simple">CJRZ</abbrev>); 1♀, RUSSIA, Far East: / S Primorye region, / LAZO env. [ca. <named-content xmlns:xlink="http://www.w3.org/1999/xlink" content-type="dwc:verbatimCoordinates" xlink:type="simple"><named-content content-type="geo-json" specific-use="{&#34;type&#34;:&#34;Point&#34;,&#34;coordinates&#34;:[133.900000,43.366667]}" id="NCID0EQIAE" xlink:type="simple">43°22'N 133°54'E</named-content></named-content>], 2.VII. / 2002 // <tp:taxon-name><tp:taxon-name-part taxon-name-part-type="genus">Ptomaphagus</tp:taxon-name-part></tp:taxon-name> (s. str.) / <tp:taxon-name><tp:taxon-name-part taxon-name-part-type="species">sibiricus</tp:taxon-name-part></tp:taxon-name> / Jeannel, 1934 / Jan Růžička det 2009 / ♀ (<abbrev xmlns:xlink="http://www.w3.org/1999/xlink" content-type="collection" xlink:title="Collection of Jan Růžička, Prague, Czech Republic" id="ABBRID0EEJAE" xlink:type="simple">CJRZ</abbrev>); 1♂, RUSSIA: Primorsky / 30 km NE Vladivostok / Tajvaza / 29.VII–5.VIII.1992 / B. D. Gill [leg.] (<abbrev xmlns:xlink="http://www.w3.org/1999/xlink" content-type="collection" xlink:title="Collection of Jan Růžička, Prague, Czech Republic" id="ABBRID0ENJAE" xlink:type="simple">CJRZ</abbrev>); 1♂, Russian Far East, Primorskii krai / Lazovski Zapovednik, c. 170 km E / Vladivostok, Korpad, 1.–14.v.2001 / 175 m; <named-content xmlns:xlink="http://www.w3.org/1999/xlink" content-type="dwc:verbatimCoordinates" xlink:type="simple"><named-content content-type="geo-json" specific-use="{&#34;type&#34;:&#34;Point&#34;,&#34;coordinates&#34;:[134.128889,43.263056]}" id="NCID0EVJAE" xlink:type="simple">43°15'47"N 134°07'44"E</named-content></named-content> / floodplain of Priamushka / Malaise trap 440; / M. Quest coll. <abbrev xmlns:xlink="http://www.w3.org/1999/xlink" content-type="institution" xlink:title="Natural History Museum (formerly British Museum), London, United Kingdom (M. Barclay)" id="ABBRID0E1JAE" xlink:type="simple">BMNH</abbrev> (E) 2009-59 (<abbrev xmlns:xlink="http://www.w3.org/1999/xlink" content-type="institution" xlink:title="Natural History Museum (formerly British Museum), London, United Kingdom (M. Barclay)" id="ABBRID0E6JAE" xlink:type="simple">BMNH</abbrev>); 1♀, same data as previous except: 13.–31.vii.2001 / <named-content xmlns:xlink="http://www.w3.org/1999/xlink" content-type="dwc:verbatimCoordinates" xlink:type="simple"><named-content content-type="geo-json" specific-use="{&#34;type&#34;:&#34;Point&#34;,&#34;coordinates&#34;:[134.129167,43.264444]}" id="NCID0EHKAE" xlink:type="simple">43°15'52"N 134°07'45"E</named-content></named-content>; 174 m; / Mountain top, Malaise trap 481 (<abbrev xmlns:xlink="http://www.w3.org/1999/xlink" content-type="institution" xlink:title="Natural History Museum (formerly British Museum), London, United Kingdom (M. Barclay)" id="ABBRID0EMKAE" xlink:type="simple">BMNH</abbrev>).</p><!--PageBreak--></tp:treatment-sec><tp:treatment-sec sec-type="description" id="SECID0ESKAE"><title>Description.</title><p>
            <italic>Male</italic>. <abbrev xmlns:xlink="http://www.w3.org/1999/xlink" xlink:title="extended body length" id="ABBRID0E1KAE" xlink:type="simple">EBL</abbrev>: 3.8–4.3 mm (4.2 mm in holotype). Length of different body parts: <abbrev xmlns:xlink="http://www.w3.org/1999/xlink" xlink:title="head length" id="ABBRID0E5KAE" xlink:type="simple">HL</abbrev> : <abbrev xmlns:xlink="http://www.w3.org/1999/xlink" xlink:title="antennal length" id="ABBRID0EFLAE" xlink:type="simple">AL</abbrev> : <abbrev xmlns:xlink="http://www.w3.org/1999/xlink" xlink:title="pronotal length" id="ABBRID0EMLAE" xlink:type="simple">PL</abbrev> : <abbrev xmlns:xlink="http://www.w3.org/1999/xlink" xlink:title="elytral length" id="ABBRID0ETLAE" xlink:type="simple">ELL</abbrev> = 0.7 : 1.1 : 1.1 : 2.3 mm; width: <abbrev xmlns:xlink="http://www.w3.org/1999/xlink" xlink:title="head width" id="ABBRID0EXLAE" xlink:type="simple">HW</abbrev> : <abbrev xmlns:xlink="http://www.w3.org/1999/xlink" xlink:title="eye width" id="ABBRID0E2LAE" xlink:type="simple">EW</abbrev> : <abbrev xmlns:xlink="http://www.w3.org/1999/xlink" xlink:title="pronotal width" id="ABBRID0E6LAE" xlink:type="simple">PW</abbrev> : <abbrev xmlns:xlink="http://www.w3.org/1999/xlink" xlink:title="elytral width" id="ABBRID0EGMAE" xlink:type="simple">ELW</abbrev> = 1.1 : 0.1 : 1.6 : 1.8 mm. Proportion of antennomeres from base to tip in μm (length × width): 149 × 75, 109 × 67, 95 × 70, 64 × 79, 58 × 92, 41 × 100, 91 × 128, 39 × 128, 87 × 151, 90 × 156, 161 × 143.</p><p>Habitus (Fig. <xref ref-type="fig" rid="F1">1B</xref>) elongated oval, regularly convex and sublustrous. Well pigmented: mostly blackish brown; mouthparts, antennae (apical half of ultimate antennomere yellowish) and tarsi reddish brown. Dorsum continuously clothed with fine, recumbent, yellowish pubescence. Insertions of pubescence on dorsal surfaces of pronotum, elytra and femora aligned along transverse striolations; interspace between two striolations glabrous.</p><fig id="F1" position="float" orientation="portrait"><label>Figure 1.</label><caption><p>Habitus of <italic><tp:taxon-name><tp:taxon-name-part taxon-name-part-type="genus">Ptomaphagus</tp:taxon-name-part></tp:taxon-name></italic> (s. str.) spp. (dorsal view). <bold>A, D–F</bold> <italic><tp:taxon-name><tp:taxon-name-part taxon-name-part-type="genus">Ptomaphagus</tp:taxon-name-part></tp:taxon-name></italic> (s. str.) <italic><tp:taxon-name><tp:taxon-name-part taxon-name-part-type="species">sibiricus</tp:taxon-name-part></tp:taxon-name></italic> Jeannel, 1934 <bold>A</bold> ♀ (holotype; Vladivostok) <bold>D</bold> ♂ (Vladivostok) <bold>E</bold> ♂ (Pyeongchang-gun) <bold>F</bold> ♀ (Boeun-gun) <bold>B, C</bold> <italic><tp:taxon-name><tp:taxon-name-part taxon-name-part-type="genus">Ptomaphagus</tp:taxon-name-part></tp:taxon-name></italic> (s. str.) <italic><tp:taxon-name><tp:taxon-name-part taxon-name-part-type="species">hayashii</tp:taxon-name-part></tp:taxon-name></italic> sp. n. <bold>B</bold> ♂ (holotype; Vladivostok) <bold>C</bold> ♀ (paratype; Ussuri region). Scale: 1 mm.</p></caption><graphic xmlns:xlink="http://www.w3.org/1999/xlink" xlink:href="zookeys-637-033-g001.jpg" position="float" orientation="portrait" xlink:type="simple" id="oo_112700.jpg"/></fig><p>Head transverse, <abbrev xmlns:xlink="http://www.w3.org/1999/xlink" xlink:title="head width" id="ABBRID0EYOAE" xlink:type="simple">HW</abbrev>/<abbrev xmlns:xlink="http://www.w3.org/1999/xlink" xlink:title="head length" id="ABBRID0E3OAE" xlink:type="simple">HL</abbrev> = 1.6. Clypeofrontal suture absent. Clypeus with anterior margin slightly rounded. Compound eyes well developed, <abbrev xmlns:xlink="http://www.w3.org/1999/xlink" xlink:title="eye width" id="ABBRID0EDPAE" xlink:type="simple">EW</abbrev>/<abbrev xmlns:xlink="http://www.w3.org/1999/xlink" xlink:title="head width" id="ABBRID0EHPAE" xlink:type="simple">HW</abbrev> = 0.11. Antennae (Fig. <xref ref-type="fig" rid="F2">2A</xref>) slender, <abbrev xmlns:xlink="http://www.w3.org/1999/xlink" xlink:title="antennal length" id="ABBRID0EPPAE" xlink:type="simple">AL</abbrev>/<abbrev xmlns:xlink="http://www.w3.org/1999/xlink" xlink:title="head width" id="ABBRID0EWPAE" xlink:type="simple">HW</abbrev> = 1.0; antennomere III shorter than II; VI with length/width = 0.4; XI peach-shape.</p><fig id="F2" position="float" orientation="portrait"><label>Figure 2.</label><caption><p>
          <italic><tp:taxon-name><tp:taxon-name-part taxon-name-part-type="genus">Ptomaphagus</tp:taxon-name-part></tp:taxon-name></italic> (s. str.) <italic><tp:taxon-name><tp:taxon-name-part taxon-name-part-type="species">hayashii</tp:taxon-name-part></tp:taxon-name></italic> sp. n. (♂: holotype). <bold>A</bold> antenna ♂ (dorsal view) <bold>B</bold> pronotum ♂ (dorsal view) <bold>C</bold> protarsus ♂ (dorsal view) <bold>D</bold> protarsus ♀ (dorsal view) <bold>E</bold> protibia and profemur ♂ (ventral view) <bold>F</bold> protibia and profemur ♀ (ventral view) <bold>G</bold> elytral apex ♂ (dorsoapical view) <bold>H</bold> elytral apex ♀ (dorsoapical view) <bold>I</bold> ventrite VIII ♂ (ventral view) <bold>J</bold> genital segment ♂ (ventral view). Scales: 0.1 mm.</p></caption><graphic xmlns:xlink="http://www.w3.org/1999/xlink" xlink:href="zookeys-637-033-g002.jpg" position="float" orientation="portrait" xlink:type="simple" id="oo_112701.jpg"/></fig><p>Pronotum (Fig. <xref ref-type="fig" rid="F2">2B</xref>) transverse, widest just before hind angles, <abbrev xmlns:xlink="http://www.w3.org/1999/xlink" xlink:title="pronotal width" id="ABBRID0EZRAE" xlink:type="simple">PW</abbrev>/<abbrev xmlns:xlink="http://www.w3.org/1999/xlink" xlink:title="pronotal length" id="ABBRID0EASAE" xlink:type="simple">PL</abbrev> = 1.5. Sides gently arched, simply narrowing from posterior to anterior; hind angles slightly projected backwards and acute. Posterior margin widely protruded in middle part, emarginate near hind angles.</p><p>Elytra oval, widest at about basal 1/4, <abbrev xmlns:xlink="http://www.w3.org/1999/xlink" xlink:title="elytral length" id="ABBRID0EJSAE" xlink:type="simple">ELL</abbrev>/<abbrev xmlns:xlink="http://www.w3.org/1999/xlink" xlink:title="eye width" id="ABBRID0ENSAE" xlink:type="simple">EW</abbrev> = 1.3. Sides weakly arched, gradually narrowing from widest part to apices; apices (Fig. <xref ref-type="fig" rid="F2">2G</xref>) narrowly rounded. Sutural striae present. Metathoracic wings fully developed.</p><p>Prolegs robust, with basal three protarsomeres (Fig. <xref ref-type="fig" rid="F2">2C</xref>) strongly expanded: <abbrev xmlns:xlink="http://www.w3.org/1999/xlink" xlink:title="tibial width" id="ABBRID0E2SAE" xlink:type="simple">TW</abbrev>/<abbrev xmlns:xlink="http://www.w3.org/1999/xlink" xlink:title="basitarsal width" id="ABBRID0E6SAE" xlink:type="simple">BTW</abbrev> = 1.2. Protibiae (Fig. <xref ref-type="fig" rid="F2">2E</xref>) strongly expanded towards apex. Profemora broad. Mesotibiae arcuate, mesotarsi simply linear. Metatibiae slender and straight.</p><p>Abdominal ventrite VIII (Fig. <xref ref-type="fig" rid="F2">2I</xref>) round at posterior edge and with an inconspicuous median notch. Spiculum gastrale (Fig. <xref ref-type="fig" rid="F2">2J</xref>) of genital segment with about 1/5 of length protruding beyond anterior edge of epipleurite IX.</p><p>Aedeagus (Fig. <xref ref-type="fig" rid="F3">3A</xref>) long and slender, with median lobe gradually narrowing towards a lanceolate apex and terminated to a widely rounded knob in dorsal view; opening of genital orifice situated on dorsal surface, deeply cut inwards on preapical left margin of median lobe. Ventral surface of the apex of the median lobe (Fig. <xref ref-type="fig" rid="F3">3C</xref>) inserted with 5 ventrally oriented setae on both sides; parameres narrow, reaching about apical 1/5 of median lobe, each apex (Fig. <xref ref-type="fig" rid="F3">3D</xref>) with 2 lateral setae and 1 apical seta distinctly shorter. In lateral view (Fig. <xref ref-type="fig" rid="F3">3B</xref>), median lobe regularly bent ventrad and gradually tapering to a flat apex. Endophallus with stylus quite slender, a subelliptical nodule in middle region, a cheliform complex just below base of stylus, and a circular complex in the basal region.</p><fig id="F3" position="float" orientation="portrait"><label>Figure 3.</label><caption><p>
          <italic><tp:taxon-name><tp:taxon-name-part taxon-name-part-type="genus">Ptomaphagus</tp:taxon-name-part></tp:taxon-name></italic> (s. str.) <italic><tp:taxon-name><tp:taxon-name-part taxon-name-part-type="species">hayashii</tp:taxon-name-part></tp:taxon-name></italic> sp. n. (♂: holotype). <bold>A</bold> aedeagus (dorsal view) <bold>B</bold> aedeagus (lateral view) <bold>C</bold> aedeagal apex (ventral view) <bold>D</bold> paramere apex (lateral view) <bold>E</bold> ventrite VIII ♀ (ventral view) <bold>F</bold> spermatheca, genital segment and ovipositor (ventral view). Scales: 0.1 mm.</p></caption><graphic xmlns:xlink="http://www.w3.org/1999/xlink" xlink:href="zookeys-637-033-g003.jpg" position="float" orientation="portrait" xlink:type="simple" id="oo_112702.jpg"/></fig><p>
            <italic>Female</italic>. Similar to male in general appearance (Fig. <xref ref-type="fig" rid="F1">1C</xref>), including elytral apices (Fig. <xref ref-type="fig" rid="F2">2H</xref>), but distinguished by the following characteristics: protarsi (Fig. <xref ref-type="fig" rid="F2">2D</xref>) simply linear; protibiae (Fig. <xref ref-type="fig" rid="F2">2F</xref>) narrower; abdominal ventrite VIII (Fig. <xref ref-type="fig" rid="F3">3E</xref>) narrowly rounded at posterior edge; genital segment and ovipositor as shown in Fig. <xref ref-type="fig" rid="F3">3F</xref>; spermatheca (Fig. <xref ref-type="fig" rid="F3">3F</xref>) curved in distal part and coiled in proximal part.</p><!--PageBreak--></tp:treatment-sec><tp:treatment-sec sec-type="diagnosis" id="SECID0EOWAE"><title>Diagnosis.</title><p>
            <italic><tp:taxon-name><tp:taxon-name-part taxon-name-part-type="genus">Ptomaphagus</tp:taxon-name-part></tp:taxon-name></italic> (s. str.) <italic><tp:taxon-name><tp:taxon-name-part taxon-name-part-type="species">sibiricus</tp:taxon-name-part></tp:taxon-name></italic> is sympatric with <italic><tp:taxon-name><tp:taxon-name-part taxon-name-part-type="genus">Ptomaphagus</tp:taxon-name-part></tp:taxon-name></italic> (s. str.) <italic><tp:taxon-name><tp:taxon-name-part taxon-name-part-type="species">hayashii</tp:taxon-name-part></tp:taxon-name></italic> sp. n. in some locations of the Russian Far East, and they are very similar to each other (including spermatheca (Figs <xref ref-type="fig" rid="F3">3F</xref>; <xref ref-type="fig" rid="F5">5F</xref>), which is only more roundly curved in the stem part in <italic><tp:taxon-name><tp:taxon-name-part taxon-name-part-type="genus">Ptomaphagus</tp:taxon-name-part></tp:taxon-name></italic> (s. str.) <italic><tp:taxon-name><tp:taxon-name-part taxon-name-part-type="species">hayashii</tp:taxon-name-part></tp:taxon-name></italic> sp. n.). For external characters, the body size of <italic><tp:taxon-name><tp:taxon-name-part taxon-name-part-type="genus">Ptomaphagus</tp:taxon-name-part></tp:taxon-name></italic> (s. str.) <italic><tp:taxon-name><tp:taxon-name-part taxon-name-part-type="species">sibiricus</tp:taxon-name-part></tp:taxon-name></italic> (Figs <xref ref-type="fig" rid="F1">1A, D–F</xref>) is a little smaller than <italic><tp:taxon-name><tp:taxon-name-part taxon-name-part-type="genus">Ptomaphagus</tp:taxon-name-part></tp:taxon-name></italic> (s. str.) <italic><tp:taxon-name><tp:taxon-name-part taxon-name-part-type="species">hayashii</tp:taxon-name-part></tp:taxon-name></italic> sp. n. (Figs <xref ref-type="fig" rid="F1">1B, C</xref>). However, their aedeagi provide critical characters to distinguish the two species: in <italic><tp:taxon-name><tp:taxon-name-part taxon-name-part-type="genus">Ptomaphagus</tp:taxon-name-part></tp:taxon-name></italic> (s. str.) <italic><tp:taxon-name><tp:taxon-name-part taxon-name-part-type="species">hayashii</tp:taxon-name-part></tp:taxon-name></italic> sp. n., the aedeagus is much larger and more slender (Fig. <xref ref-type="fig" rid="F3">3A</xref>), the right apicoventral piece of the median lobe is slenderly lanceolate (Fig. <xref ref-type="fig" rid="F3">3C</xref>), the apical half of median lobe much flatter in lateral view (Fig. <xref ref-type="fig" rid="F3">3B</xref>); while in <italic><tp:taxon-name><tp:taxon-name-part taxon-name-part-type="genus">Ptomaphagus</tp:taxon-name-part></tp:taxon-name></italic> (s. str.) <italic><tp:taxon-name><tp:taxon-name-part taxon-name-part-type="species">sibiricus</tp:taxon-name-part></tp:taxon-name></italic>, the aedeagus is stouter (Fig. <xref ref-type="fig" rid="F5">5A</xref>), the right apicoventral piece of median lobe is much wider and subpentagonal (Fig. <xref ref-type="fig" rid="F5">5C</xref>), the apical half of the median lobe thicker in lateral view (Fig. <xref ref-type="fig" rid="F5">5B</xref>).</p><fig id="F4" position="float" orientation="portrait"><label>Figure 4.</label><caption><p>
          <italic><tp:taxon-name><tp:taxon-name-part taxon-name-part-type="genus">Ptomaphagus</tp:taxon-name-part></tp:taxon-name></italic> (s. str.) <italic><tp:taxon-name><tp:taxon-name-part taxon-name-part-type="species">sibiricus</tp:taxon-name-part></tp:taxon-name></italic> Jeannel, 1934 (Vladivostok). <bold>A</bold> antenna ♂ (dorsal view) <bold>B</bold> pronotum ♂ (dorsal view) <bold>C</bold> protarsus ♂ (dorsal view) <bold>D</bold> protarsus ♀ (dorsal view) <bold>E</bold> protibia and profemur ♂ (ventral view) <bold>F</bold> protibia and profemur ♀ (ventral view) <bold>G</bold> elytral apex ♂ (dorsoapical view) <bold>H</bold> elytral apex ♀ (dorsoapical view) <bold>I</bold> ventrite VIII ♂ (ventral view) <bold>J</bold> genital segment ♂ (ventral view). Scales: 0.1 mm.</p></caption><graphic xmlns:xlink="http://www.w3.org/1999/xlink" xlink:href="zookeys-637-033-g004.jpg" position="float" orientation="portrait" xlink:type="simple" id="oo_112703.jpg"/></fig><fig id="F5" position="float" orientation="portrait"><label>Figure 5.</label><caption><p>
          <italic><tp:taxon-name><tp:taxon-name-part taxon-name-part-type="genus">Ptomaphagus</tp:taxon-name-part></tp:taxon-name></italic> (s. str.) <italic><tp:taxon-name><tp:taxon-name-part taxon-name-part-type="species">sibiricus</tp:taxon-name-part></tp:taxon-name></italic> Jeannel, 1934 (Vladivostok). <bold>A</bold> aedeagus (dorsal view) <bold>B</bold> aedeagus (lateral view) <bold>C</bold> aedeagal apex (ventral view) <bold>D</bold> paramere apex (lateral view) <bold>E</bold> ventrite VIII ♀ (ventral view) <bold>F</bold> spermatheca, genital segment and ovipositor (ventral view). Scales: 0.1 mm.</p></caption><graphic xmlns:xlink="http://www.w3.org/1999/xlink" xlink:href="zookeys-637-033-g005.jpg" position="float" orientation="portrait" xlink:type="simple" id="oo_112704.jpg"/></fig><!--PageBreak--><p>Furthermore, based on specimens examined, <italic><tp:taxon-name><tp:taxon-name-part taxon-name-part-type="genus">Ptomaphagus</tp:taxon-name-part></tp:taxon-name></italic> (s. str.) <italic><tp:taxon-name><tp:taxon-name-part taxon-name-part-type="species">sibiricus</tp:taxon-name-part></tp:taxon-name></italic> seems to be much more widely distributed, extending southward to South Korea; while <italic><tp:taxon-name><tp:taxon-name-part taxon-name-part-type="genus">Ptomaphagus</tp:taxon-name-part></tp:taxon-name></italic> (s. str.) <italic><tp:taxon-name><tp:taxon-name-part taxon-name-part-type="species">hayashii</tp:taxon-name-part></tp:taxon-name></italic> sp. n. is presently known only in the Russian Far East.</p></tp:treatment-sec><tp:treatment-sec sec-type="etymology" id="SECID0EU6AE"><title>Etymology.</title><p>The specific epithet is dedicated to Mr. Yasuhiko Hayashi (Kawanishi, Japan), a famous independent taxonomist on <tp:taxon-name><tp:taxon-name-part taxon-name-part-type="superfamily">Staphylinoidea</tp:taxon-name-part></tp:taxon-name>, for his continual generous help to our study.</p></tp:treatment-sec><tp:treatment-sec sec-type="distribution" id="SECID0EAAAG"><title>Distribution.</title><p>Russia (Far East) (Fig. <xref ref-type="fig" rid="F6">6</xref>).</p><fig id="F6" position="float" orientation="portrait"><label>Figure 6.</label><caption><p>Distribution map of <italic><tp:taxon-name><tp:taxon-name-part taxon-name-part-type="genus">Ptomaphagus</tp:taxon-name-part></tp:taxon-name></italic> species from the Russian Far East and the Korean Peninsula.</p></caption><graphic xmlns:xlink="http://www.w3.org/1999/xlink" xlink:href="zookeys-637-033-g006.jpg" position="float" orientation="portrait" xlink:type="simple" id="oo_112705.jpg"/></fig></tp:treatment-sec></tp:taxon-treatment>
