# Supplementary material for: Revision of the genus Ptomaphagus Hellwig (Coleoptera, Leiodidae, Cholevinae) from the Russian Far East and the Korean Peninsula
Source: Zookeys. 2016 Nov 28;(637):33–45. doi: 10.3897/zookeys.637.9384 (PMC5240120; doi:10.3897/zookeys.637.9384)
Supplement: XML Treatment for Ptomaphagus (s. str.) sibiricus [file zookeys.637.9384-treatment4.xml]

<!DOCTYPE tp:taxon-treatment
  PUBLIC "-//TaxonX//DTD Taxonomic Treatment Publishing DTD v0 20100105//EN" "tax-treatment-NSO.dtd">
<tp:taxon-treatment xmlns:tp="http://www.plazi.org/taxpub"><tp:treatment-meta><kwd-group><label>Taxon classification</label><kwd><named-content content-type="kingdom">Animalia</named-content></kwd><kwd><named-content content-type="order">Coleoptera</named-content></kwd><kwd><named-content content-type="family">Leiodidae</named-content></kwd></kwd-group><mixed-citation publication-type="journal"><person-group><name><surname>Wang</surname><given-names>Cheng-Bin</given-names></name><name><surname>Růžička</surname><given-names>Jan</given-names></name><name><surname>Perreau</surname><given-names>Michel</given-names></name><name><surname>Nishikawa</surname><given-names>Masaaki</given-names></name><name><surname>Park</surname><given-names>Sun-Jae</given-names></name></person-group><article-title>Revision of the genus <italic><tp:taxon-name><tp:taxon-name-part taxon-name-part-type="genus">Ptomaphagus</tp:taxon-name-part></tp:taxon-name></italic> Hellwig (<tp:taxon-name><tp:taxon-name-part taxon-name-part-type="order">Coleoptera</tp:taxon-name-part></tp:taxon-name>, <tp:taxon-name><tp:taxon-name-part taxon-name-part-type="family">Leiodidae</tp:taxon-name-part></tp:taxon-name>, <tp:taxon-name><tp:taxon-name-part taxon-name-part-type="subfamily">Cholevinae</tp:taxon-name-part></tp:taxon-name>) from the Russian Far East and the Korean Peninsula</article-title><source>Zookeys</source><day>28</day><month>11</month><year>2016</year><volume>2016</volume><issue>637</issue><fpage>33</fpage><lpage>45</lpage><pub-id pub-id-type="doi">10.3897/zookeys.637.9384</pub-id></mixed-citation></tp:treatment-meta><tp:nomenclature><tp:taxon-name>
            <tp:taxon-name-part taxon-name-part-type="genus">Ptomaphagus</tp:taxon-name-part>
            <tp:taxon-name-part taxon-name-part-type="sensu">(s. str.)</tp:taxon-name-part>
            <tp:taxon-name-part taxon-name-part-type="species">sibiricus</tp:taxon-name-part>
          </tp:taxon-name><tp:taxon-authority>Jeannel, 1934</tp:taxon-authority><xref ref-type="fig" rid="F1">Figs 1A, D–F</xref><xref ref-type="fig" rid="F4">; 4</xref><xref ref-type="fig" rid="F5">; 5</xref><!--PageBreak--><tp:nomenclature-citation-list><tp:nomenclature-citation><tp:taxon-name>
            <tp:taxon-name-part taxon-name-part-type="genus">Ptomaphagus</tp:taxon-name-part>
            <tp:taxon-name-part taxon-name-part-type="sensu">(s. str.)</tp:taxon-name-part>
            <tp:taxon-name-part taxon-name-part-type="species">sibiricus</tp:taxon-name-part>
          </tp:taxon-name><comment><xref ref-type="bibr" rid="B2">Jeannel 1934</xref>: 165 (<tp:taxon-name><tp:taxon-name-part taxon-name-part-type="genus">Ptomaphagus</tp:taxon-name-part></tp:taxon-name> (s. str.); type locality: [RUSSIA, Far East] Wladiwostok; <abbrev xmlns:xlink="http://www.w3.org/1999/xlink" content-type="institution" xlink:title="Senckenberg Deutsches Entomologisches Institut, Müncheberg, Germany (L. Behne)" id="ABBRID0E2CAG" xlink:type="simple">SDEI</abbrev>); <xref ref-type="bibr" rid="B3">Jeannel 1936</xref>: 72, 84 (<tp:taxon-name><tp:taxon-name-part taxon-name-part-type="genus">Ptomaphagus</tp:taxon-name-part></tp:taxon-name> (s. str.); in key; distribution); <xref ref-type="bibr" rid="B4">Nishikawa 1983</xref>: 1 (<tp:taxon-name><tp:taxon-name-part taxon-name-part-type="genus">Ptomaphagus</tp:taxon-name-part> (<tp:taxon-name-part taxon-name-part-type="subgenus">Ptomaphagus</tp:taxon-name-part>)</tp:taxon-name>; in check-list); <xref ref-type="bibr" rid="B5">Perreau 2000</xref>: 364 (<tp:taxon-name><tp:taxon-name-part taxon-name-part-type="genus">Ptomaphagus</tp:taxon-name-part></tp:taxon-name> (s. str.); in catalogue); <xref ref-type="bibr" rid="B6">Perreau 2004</xref>: 178 (<tp:taxon-name><tp:taxon-name-part taxon-name-part-type="genus">Ptomaphagus</tp:taxon-name-part> (<tp:taxon-name-part taxon-name-part-type="subgenus">Ptomaphagus</tp:taxon-name-part>)</tp:taxon-name>; in catalogue); <xref ref-type="bibr" rid="B10">Zinchenko and Lyubechanskii 2008</xref>: 340 (<tp:taxon-name><tp:taxon-name-part taxon-name-part-type="genus">Ptomaphagus</tp:taxon-name-part></tp:taxon-name>; distribution); <xref ref-type="bibr" rid="B7">Perreau 2015</xref>: 249 (<tp:taxon-name><tp:taxon-name-part taxon-name-part-type="genus">Ptomaphagus</tp:taxon-name-part> (<tp:taxon-name-part taxon-name-part-type="subgenus">Ptomaphagus</tp:taxon-name-part>)</tp:taxon-name>; in catalogue). </comment></tp:nomenclature-citation></tp:nomenclature-citation-list></tp:nomenclature><tp:treatment-sec sec-type="material" id="SECID0ELFAG"><title>Material examined.</title><p>
            <bold>Type material.</bold> <bold>Holotype:</bold> ♀, [RUSSIA, Far East] Wladiwostok [ca. <named-content xmlns:xlink="http://www.w3.org/1999/xlink" content-type="dwc:verbatimCoordinates" xlink:type="simple"><named-content content-type="geo-json" specific-use="{&#34;type&#34;:&#34;Point&#34;,&#34;coordinates&#34;:[132.000000,43.166667]}" id="NCID0EYFAG" xlink:type="simple">43°10'N 132°00'E</named-content></named-content>] // Reitter // Coll. Koltze // Pt. variicornis / Rosenh. // <tp:taxon-name><tp:taxon-name-part taxon-name-part-type="genus">Ptomaphagus</tp:taxon-name-part> <tp:taxon-name-part taxon-name-part-type="species">sibiricus</tp:taxon-name-part></tp:taxon-name> Jeann. / type / R. Jeannel det. // <named-content xmlns:xlink="http://www.w3.org/1999/xlink" content-type="dwc:institutional_code" xlink:type="simple">DEI</named-content> Müncheberg / Col – 07069 (<abbrev xmlns:xlink="http://www.w3.org/1999/xlink" content-type="institution" xlink:title="Senckenberg Deutsches Entomologisches Institut, Müncheberg, Germany (L. Behne)" id="ABBRID0EKGAG" xlink:type="simple">SDEI</abbrev>).</p><p>
            <bold>Additional material.</bold> <bold>RUSSIA, Far East:</bold> 1♀, FE.Russia, SW Khabarovsky / kray reg., Strel’nikova / range Mts., <named-content xmlns:xlink="http://www.w3.org/1999/xlink" content-type="dwc:verbatimCoordinates" xlink:type="simple"><named-content content-type="geo-json" specific-use="{&#34;type&#34;:&#34;Point&#34;,&#34;coordinates&#34;:[134.133333,46.716667]}" id="NCID0EYGAG" xlink:type="simple">46°43'N 134°08'E</named-content></named-content> / Samur Riv., 130–550 m alt. / 25.VI.–28.VII.2014 / A. Plutenko leg. (<abbrev xmlns:xlink="http://www.w3.org/1999/xlink" content-type="collection" xlink:title="Collection of Masaaki Nishikawa, Ebina, Japan" id="ABBRID0EEHAG" xlink:type="simple">CMNE</abbrev>); 1♀, Vladivostok [ca. <named-content xmlns:xlink="http://www.w3.org/1999/xlink" content-type="dwc:verbatimCoordinates" xlink:type="simple"><named-content content-type="geo-json" specific-use="{&#34;type&#34;:&#34;Point&#34;,&#34;coordinates&#34;:[132.000000,43.166667]}" id="NCID0EMHAG" xlink:type="simple">43°10'N 132°00'E</named-content></named-content>] / Christov [leg.] IX.[18]76 // <tp:taxon-name><tp:taxon-name-part taxon-name-part-type="genus">Ptomaphagus</tp:taxon-name-part> <tp:taxon-name-part taxon-name-part-type="species">sibiricus</tp:taxon-name-part></tp:taxon-name> / Jeannel det. // <tp:taxon-name><tp:taxon-name-part taxon-name-part-type="genus">Ptomaphagus</tp:taxon-name-part></tp:taxon-name> / (<tp:taxon-name><tp:taxon-name-part taxon-name-part-type="genus">Ptomaphagus</tp:taxon-name-part></tp:taxon-name>) <tp:taxon-name><tp:taxon-name-part taxon-name-part-type="species">sibiricus</tp:taxon-name-part></tp:taxon-name> / Jeannel, 1934 / Ex. M. Nishikawa, 2008 / # <named-content xmlns:xlink="http://www.w3.org/1999/xlink" content-type="dwc:institutional_code" xlink:type="simple">MNHN</named-content> 103377Ch1S ♀ (<named-content xmlns:xlink="http://www.w3.org/1999/xlink" content-type="dwc:institutional_code" xlink:type="simple">MNHN</named-content>); 10♂♂10♀♀, RUSSIA: Primorsky / 30 km NE Vladivostok / Tajvaza / 29.VII–5.VIII.1992 / B. D. Gill [leg.] (<abbrev xmlns:xlink="http://www.w3.org/1999/xlink" content-type="collection" xlink:title="Collection of Jan Růžička, Prague, Czech Republic" id="ABBRID0EJJAG" xlink:type="simple">CJRZ</abbrev>); 1♀, RUSSIA: Primoryi / Nakhodka [ca. <named-content xmlns:xlink="http://www.w3.org/1999/xlink" content-type="dwc:verbatimCoordinates" xlink:type="simple"><named-content content-type="geo-json" specific-use="{&#34;type&#34;:&#34;Point&#34;,&#34;coordinates&#34;:[132.866667,42.816667]}" id="NCID0ERJAG" xlink:type="simple">42°49'N 132°52'E</named-content></named-content>] / 6-8.VIII.1999 / B. D. Gill [leg.] (<abbrev xmlns:xlink="http://www.w3.org/1999/xlink" content-type="collection" xlink:title="Collection of Jan Růžička, Prague, Czech Republic" id="ABBRID0EWJAG" xlink:type="simple">CJRZ</abbrev>); 1♂, USSR: Sadgorod [ca. <named-content xmlns:xlink="http://www.w3.org/1999/xlink" content-type="dwc:verbatimCoordinates" xlink:type="simple"><named-content content-type="geo-json" specific-use="{&#34;type&#34;:&#34;Point&#34;,&#34;coordinates&#34;:[132.050000,43.250000]}" id="NCID0E5JAG" xlink:type="simple">43°15'N 132°03'E</named-content></named-content>]/ (in forest; trap with / bait), Vladivostok // Primorskyi Kray / 16.VI.1978 / E. Berlov leg. (<abbrev xmlns:xlink="http://www.w3.org/1999/xlink" content-type="collection" xlink:title="Collection of Masaaki Nishikawa, Ebina, Japan" id="ABBRID0EKKAG" xlink:type="simple">CMNE</abbrev>); 1♂, Primorskiy Kray, Ussuriyskiy Region, Uss. [uriyskiy] Zapov. [ednik, = Reserve], Staraya Baza, <named-content xmlns:xlink="http://www.w3.org/1999/xlink" content-type="dwc:verbatimCoordinates" xlink:type="simple"><named-content content-type="geo-json" specific-use="{&#34;type&#34;:&#34;Point&#34;,&#34;coordinates&#34;:[132.340000,43.640000]}" id="NCID0ESKAG" xlink:type="simple">43.64°N, 132.34°E</named-content></named-content>, poch.l. [= pitfall trap], V. Zinchenko &amp; A. Korshunov [leg.], 9.–19.viii.2011 // <tp:taxon-name><tp:taxon-name-part taxon-name-part-type="genus">Ptomaphagus</tp:taxon-name-part></tp:taxon-name> / <tp:taxon-name><tp:taxon-name-part taxon-name-part-type="species">sibiricus</tp:taxon-name-part></tp:taxon-name> / V. Zinchenko det. 2002 (<abbrev xmlns:xlink="http://www.w3.org/1999/xlink" content-type="institution" xlink:title="Collection of Cheng-Bin Wang, Chengdu, Sichuan, China" id="ABBRID0EGLAG" xlink:type="simple">CCBW</abbrev>). <bold>South Korea</bold>: 1♂, KOREA: Gangwon Prov., / Pyeongchang-gun, Jinbu-myeon, / Dongsan-ri, Mt. Odaesan, Sangwonsa [ca. <named-content xmlns:xlink="http://www.w3.org/1999/xlink" content-type="dwc:verbatimCoordinates" xlink:type="simple"><named-content content-type="geo-json" specific-use="{&#34;type&#34;:&#34;Point&#34;,&#34;coordinates&#34;:[128.550000,37.783333]}" id="NCID0EQLAG" xlink:type="simple">37°47'N 128°33'E</named-content></named-content>], / 4.VI.–22.VI.2001, K.-J. Ahn, S.-J. / Park, M.-S. Kim, M.-J. Jeon [leg.], ex FIT // <tp:taxon-name><tp:taxon-name-part taxon-name-part-type="genus">Ptomaphagus</tp:taxon-name-part></tp:taxon-name> / baekamsanensis / n. sp. / det. S.-J. Park 2005 // 1 (<abbrev xmlns:xlink="http://www.w3.org/1999/xlink" content-type="collection" xlink:title="Chungnam National University Insect Collection, Daejeon, Korea" id="ABBRID0EJMAG" xlink:type="simple">CNUIC</abbrev>); 1♂, KOREA: Gangwon Prov., / Hongcheon-gun [ca. <named-content xmlns:xlink="http://www.w3.org/1999/xlink" content-type="dwc:verbatimCoordinates" xlink:type="simple"><named-content content-type="geo-json" specific-use="{&#34;type&#34;:&#34;Point&#34;,&#34;coordinates&#34;:[127.833333,37.683333]}" id="NCID0ERMAG" xlink:type="simple">37°41'N 127°50'E</named-content></named-content>], Mt. Baekamsan, / 25.V.–20.VI.2002, K J Ahn, / C W Shin, J S Park, ex FIT // <tp:taxon-name><tp:taxon-name-part taxon-name-part-type="genus">Ptomaphagus</tp:taxon-name-part></tp:taxon-name> koreanus / new species / det. Sun-Jae Park (<abbrev xmlns:xlink="http://www.w3.org/1999/xlink" content-type="collection" xlink:title="Chungnam National University Insect Collection, Daejeon, Korea" id="ABBRID0EDNAG" xlink:type="simple">CNUIC</abbrev>); 1♀, KOREA, Chungbuk Prov., / Danyanggun, Youngchunmyeon, <!--PageBreak-->/ Namcheonri, Namcheon valley, / Mt. Sobaeksan [ca. <named-content xmlns:xlink="http://www.w3.org/1999/xlink" content-type="dwc:verbatimCoordinates" xlink:type="simple"><named-content content-type="geo-json" specific-use="{&#34;type&#34;:&#34;Point&#34;,&#34;coordinates&#34;:[128.433333,36.950000]}" id="NCID0ENNAG" xlink:type="simple">36°57'N 128°26'E</named-content></named-content>], (M.T), / 25.V.–6.VII.2006 (<abbrev xmlns:xlink="http://www.w3.org/1999/xlink" content-type="collection" xlink:title="Chungnam National University Insect Collection, Daejeon, Korea" id="ABBRID0ESNAG" xlink:type="simple">CNUIC</abbrev>); 1♂, same data as previous except: 2006.VII.6–VII.28 (<abbrev xmlns:xlink="http://www.w3.org/1999/xlink" content-type="collection" xlink:title="Chungnam National University Insect Collection, Daejeon, Korea" id="ABBRID0EXNAG" xlink:type="simple">CNUIC</abbrev>); 1♀, Korea, Kyungsangbuk-do / Yuongdong-gun / Sangchon-myun, Mulhan-ri / Mt. Minjujisan [ca. <named-content xmlns:xlink="http://www.w3.org/1999/xlink" content-type="dwc:verbatimCoordinates" xlink:type="simple"><named-content content-type="geo-json" specific-use="{&#34;type&#34;:&#34;Point&#34;,&#34;coordinates&#34;:[127.833333,36.033333]}" id="NCID0E6NAG" xlink:type="simple">36°02'N 127°50'E</named-content></named-content>] / VI.16–18.2000, / Y.B. Cho / coll. / ex bait trap // ♀ No.9 (<abbrev xmlns:xlink="http://www.w3.org/1999/xlink" content-type="collection" xlink:title="Chungnam National University Insect Collection, Daejeon, Korea" id="ABBRID0ELOAG" xlink:type="simple">CNUIC</abbrev>); 1♀, same data as previous except: ♀ 10 (<abbrev xmlns:xlink="http://www.w3.org/1999/xlink" content-type="collection" xlink:title="Chungnam National University Insect Collection, Daejeon, Korea" id="ABBRID0EQOAG" xlink:type="simple">CNUIC</abbrev>); 4♂♂1♀, Korea, Chonrabukdo / Selchonmyun / Mt. Deokyusan / Baekyeonsa Temple [ca. <named-content xmlns:xlink="http://www.w3.org/1999/xlink" content-type="dwc:verbatimCoordinates" xlink:type="simple"><named-content content-type="geo-json" specific-use="{&#34;type&#34;:&#34;Point&#34;,&#34;coordinates&#34;:[126.866667,35.433333]}" id="NCID0EYOAG" xlink:type="simple">35°26'N 126°52'E</named-content></named-content>] // vi.16.1999 / D. S. Kim coll. / ex bait trap // <tp:taxon-name><tp:taxon-name-part taxon-name-part-type="genus">Ptomaphagus</tp:taxon-name-part></tp:taxon-name> / sp. / Det. M. Nishikawa // [5, 6, 13, 14 &amp; 15, respectively] (<abbrev xmlns:xlink="http://www.w3.org/1999/xlink" content-type="collection" xlink:title="Chungnam National University Insect Collection, Daejeon, Korea" id="ABBRID0EDPAG" xlink:type="simple">CNUIC</abbrev>); 1♂2♀♀, KOREA: Chungbuk Prov., / Boeun-gun, Mt. Sokrisan [ca. <named-content xmlns:xlink="http://www.w3.org/1999/xlink" content-type="dwc:verbatimCoordinates" xlink:type="simple"><named-content content-type="geo-json" specific-use="{&#34;type&#34;:&#34;Point&#34;,&#34;coordinates&#34;:[127.900000,36.533333]}" id="NCID0ELPAG" xlink:type="simple">36°32'N 127°54'E</named-content></named-content>], / Bubjusa, 2004.VI.1–28, / Y.-B. Cho [leg.], FIT (<abbrev xmlns:xlink="http://www.w3.org/1999/xlink" content-type="collection" xlink:title="Collection of Masaaki Nishikawa, Ebina, Japan" id="ABBRID0EXPAG" xlink:type="simple">CMNE</abbrev>).</p><!--PageBreak--></tp:treatment-sec><tp:treatment-sec sec-type="redescription" id="SECID0E4PAG"><title>Redescription.</title><p>
            <italic>Male</italic>. <abbrev xmlns:xlink="http://www.w3.org/1999/xlink" xlink:title="extended body length" id="ABBRID0EFQAG" xlink:type="simple">EBL</abbrev>: 3.1–3.8 mm (3.1 mm in holotype). Length of different body parts: <abbrev xmlns:xlink="http://www.w3.org/1999/xlink" xlink:title="head length" id="ABBRID0EJQAG" xlink:type="simple">HL</abbrev> : <abbrev xmlns:xlink="http://www.w3.org/1999/xlink" xlink:title="antennal length" id="ABBRID0EQQAG" xlink:type="simple">AL</abbrev> : <abbrev xmlns:xlink="http://www.w3.org/1999/xlink" xlink:title="pronotal length" id="ABBRID0EXQAG" xlink:type="simple">PL</abbrev> : <abbrev xmlns:xlink="http://www.w3.org/1999/xlink" xlink:title="elytral length" id="ABBRID0E5QAG" xlink:type="simple">ELL</abbrev> = 0.6 : 1.0 : 1.0 : 1.8 mm; width: <abbrev xmlns:xlink="http://www.w3.org/1999/xlink" xlink:title="head width" id="ABBRID0ECRAG" xlink:type="simple">HW</abbrev> : <abbrev xmlns:xlink="http://www.w3.org/1999/xlink" xlink:title="eye width" id="ABBRID0EGRAG" xlink:type="simple">EW</abbrev> : <abbrev xmlns:xlink="http://www.w3.org/1999/xlink" xlink:title="pronotal width" id="ABBRID0EKRAG" xlink:type="simple">PW</abbrev> : <abbrev xmlns:xlink="http://www.w3.org/1999/xlink" xlink:title="elytral width" id="ABBRID0ERRAG" xlink:type="simple">ELW</abbrev> = 1.0 : 0.1 : 1.5 : 1.6 mm. Proportion of antennomeres from base to tip in μm (length × width): 134 × 66, 107 × 65, 77 × 67, 55 × 81, 54 × 88, 47 × 102, 88 × 125, 35 × 128, 82 × 140, 82 × 140, 147 × 127.</p><p>Habitus (Figs <xref ref-type="fig" rid="F1">1D, E</xref>) elongated oval, regularly convex and sublustrous. Well pigmented: mostly dark brown; mouthparts, basal three antennomeres and apical half of ultimate antennomere, protarsi, and apex of meso- and metatarsi more or less paler. Dorsum continuously clothed with fine, recumbent, yellowish pubescence. Insertions of pubescence on dorsal surfaces of pronotum, elytra and femora align along transverse striolations; interspace between two striolations glabrous.</p><!--PageBreak--><p>Head quite transverse, <abbrev xmlns:xlink="http://www.w3.org/1999/xlink" xlink:title="head width" id="ABBRID0E5RAG" xlink:type="simple">HW</abbrev>/<abbrev xmlns:xlink="http://www.w3.org/1999/xlink" xlink:title="head length" id="ABBRID0ECSAG" xlink:type="simple">HL</abbrev> = 1.7. Clypeofrontal suture absent. Clypeus with anterior margin almost straight. Compound eyes well developed, <abbrev xmlns:xlink="http://www.w3.org/1999/xlink" xlink:title="eye width" id="ABBRID0EJSAG" xlink:type="simple">EW</abbrev>/<abbrev xmlns:xlink="http://www.w3.org/1999/xlink" xlink:title="head width" id="ABBRID0ENSAG" xlink:type="simple">HW</abbrev> = 0.1. Antennae (Fig. <xref ref-type="fig" rid="F4">4A</xref>) slender, <abbrev xmlns:xlink="http://www.w3.org/1999/xlink" xlink:title="antennal length" id="ABBRID0EVSAG" xlink:type="simple">AL</abbrev>/<abbrev xmlns:xlink="http://www.w3.org/1999/xlink" xlink:title="head width" id="ABBRID0E3SAG" xlink:type="simple">HW</abbrev> = 1.0; antennomere III shorter than II; VI with length/width = 0.5; XI peach-shape.</p><p>Pronotum (Fig. <xref ref-type="fig" rid="F4">4B</xref>) transverse, widest just before hind angles, <abbrev xmlns:xlink="http://www.w3.org/1999/xlink" xlink:title="pronotal width" id="ABBRID0ENTAG" xlink:type="simple">PW</abbrev>/<abbrev xmlns:xlink="http://www.w3.org/1999/xlink" xlink:title="pronotal length" id="ABBRID0EUTAG" xlink:type="simple">PL</abbrev> = 1.4. Sides gently arched, gradually narrowing from posterior to anterior; hind angles projected backwards and acute. Posterior margin widely protruded in middle part, distinctly emarginate near hind angles.</p><p>Elytra oval, widest at about basal 1/3, <abbrev xmlns:xlink="http://www.w3.org/1999/xlink" xlink:title="elytral length" id="ABBRID0E4TAG" xlink:type="simple">ELL</abbrev>/<abbrev xmlns:xlink="http://www.w3.org/1999/xlink" xlink:title="eye width" id="ABBRID0EBUAG" xlink:type="simple">EW</abbrev> = 1.2. Sides weakly arched, gradually narrowing from widest part to apices; apices (Fig. <xref ref-type="fig" rid="F4">4G</xref>) narrowly to widely rounded (all examined specimens from South Korea with wide elytral apices). Sutural striae present. Metathoracic wings fully developed.</p><p>Prolegs robust, with basal three protarsomeres (Fig. <xref ref-type="fig" rid="F4">4C</xref>) strongly expanded: <abbrev xmlns:xlink="http://www.w3.org/1999/xlink" xlink:title="tibial width" id="ABBRID0EPUAG" xlink:type="simple">TW</abbrev>/<abbrev xmlns:xlink="http://www.w3.org/1999/xlink" xlink:title="basitarsal width" id="ABBRID0ETUAG" xlink:type="simple">BTW</abbrev> = 1.3. Protibiae (Fig. <xref ref-type="fig" rid="F4">4E</xref>) distinctly expanded towards apex. Profemora broad. Mesotibiae arcuate, mesotarsi simply linear. Metatibiae slender and straight.</p><p>Abdominal ventrite VIII (Fig. <xref ref-type="fig" rid="F4">4I</xref>) rounded and with an inconspicuous median notch at posterior edge. Spiculum gastrale (Fig. <xref ref-type="fig" rid="F4">4J</xref>) of genital segment with about 1/5 of length protruding beyond anterior edge of epipleurite IX.</p><!--PageBreak--><p>Aedeagus (Fig. <xref ref-type="fig" rid="F5">5A</xref>) long, slender but relatively strong, with median lobe gradually narrowing towards a wide subpentagonal apex and terminated to a widely rounded knob in dorsal view; opening of genital orifice situated on dorsal surface, deeply cut inwards on preapical left margin of median lobe. Ventral surface of the apex of the median lobe (Fig. <xref ref-type="fig" rid="F5">5C</xref>) inserted with 6 ventrally oriented setae on the left side and 5 ventrally oriented setae on the rigth side; parameres narrow, reaching about apical 1/6 of median lobe, each apex (Fig. <xref ref-type="fig" rid="F5">5D</xref>) with 2 lateral setae and 1 apical seta distinctly shorter. In lateral view (Fig. <xref ref-type="fig" rid="F5">5B</xref>), median lobe thick, regularly bent ventrad, and gradually tapering to a thin apex. Endophallus with stylus quite slender, a cheliform complex just below base of stylus, and a circular complex in the basal region.</p><p>
            <italic>Female</italic>. Similar to male in general appearance (Fig. <xref ref-type="fig" rid="F1">1A, F</xref>), including elytral apices (Fig. <xref ref-type="fig" rid="F4">4H</xref>) and protibiae (Fig. <xref ref-type="fig" rid="F4">4F</xref>), but distinguished by the following characteristics: protarsi (Fig. <xref ref-type="fig" rid="F4">4D</xref>) simply linear; abdominal ventrite VIII (Fig. <xref ref-type="fig" rid="F5">5E</xref>) rounded at posterior edge; genital segment and ovipositor as shown in Fig. <xref ref-type="fig" rid="F5">5F</xref>; spermatheca (Fig. <xref ref-type="fig" rid="F5">5F</xref>) curved in distal part and coiled in proximal part.</p></tp:treatment-sec><tp:treatment-sec sec-type="diagnosis" id="SECID0EYWAG"><title>Diagnosis.</title><p>See under <italic><tp:taxon-name><tp:taxon-name-part taxon-name-part-type="genus">Ptomaphagus</tp:taxon-name-part></tp:taxon-name></italic> (s. str.) <italic><tp:taxon-name><tp:taxon-name-part taxon-name-part-type="species">hayashii</tp:taxon-name-part></tp:taxon-name></italic> sp. n. above. Other remarks on this species see <xref ref-type="bibr" rid="B9">Wang et al. (2016a)</xref>.</p></tp:treatment-sec><tp:treatment-sec sec-type="distribution" id="SECID0ETXAG"><title>Distribution.</title><p>Russia (Far East), South Korea (Fig. <xref ref-type="fig" rid="F6">6</xref>).</p></tp:treatment-sec><tp:treatment-sec><!--Section generated to contain objects referenced in tp:taxon-treatment.--><fig id="F1" position="float" orientation="portrait"><label>Figure 1.</label><caption><p>Habitus of <italic><tp:taxon-name><tp:taxon-name-part taxon-name-part-type="genus">Ptomaphagus</tp:taxon-name-part></tp:taxon-name></italic> (s. str.) spp. (dorsal view). <bold>A, D–F</bold> <italic><tp:taxon-name><tp:taxon-name-part taxon-name-part-type="genus">Ptomaphagus</tp:taxon-name-part></tp:taxon-name></italic> (s. str.) <italic><tp:taxon-name><tp:taxon-name-part taxon-name-part-type="species">sibiricus</tp:taxon-name-part></tp:taxon-name></italic> Jeannel, 1934 <bold>A</bold> ♀ (holotype; Vladivostok) <bold>D</bold> ♂ (Vladivostok) <bold>E</bold> ♂ (Pyeongchang-gun) <bold>F</bold> ♀ (Boeun-gun) <bold>B, C</bold> <italic><tp:taxon-name><tp:taxon-name-part taxon-name-part-type="genus">Ptomaphagus</tp:taxon-name-part></tp:taxon-name></italic> (s. str.) <italic><tp:taxon-name><tp:taxon-name-part taxon-name-part-type="species">hayashii</tp:taxon-name-part></tp:taxon-name></italic> sp. n. <bold>B</bold> ♂ (holotype; Vladivostok) <bold>C</bold> ♀ (paratype; Ussuri region). Scale: 1 mm.</p></caption><graphic xmlns:xlink="http://www.w3.org/1999/xlink" xlink:href="zookeys-637-033-g001.jpg" position="float" orientation="portrait" xlink:type="simple" id="oo_112700.jpg"/></fig><fig id="F4" position="float" orientation="portrait"><label>Figure 4.</label><caption><p>
          <italic><tp:taxon-name><tp:taxon-name-part taxon-name-part-type="genus">Ptomaphagus</tp:taxon-name-part></tp:taxon-name></italic> (s. str.) <italic><tp:taxon-name><tp:taxon-name-part taxon-name-part-type="species">sibiricus</tp:taxon-name-part></tp:taxon-name></italic> Jeannel, 1934 (Vladivostok). <bold>A</bold> antenna ♂ (dorsal view) <bold>B</bold> pronotum ♂ (dorsal view) <bold>C</bold> protarsus ♂ (dorsal view) <bold>D</bold> protarsus ♀ (dorsal view) <bold>E</bold> protibia and profemur ♂ (ventral view) <bold>F</bold> protibia and profemur ♀ (ventral view) <bold>G</bold> elytral apex ♂ (dorsoapical view) <bold>H</bold> elytral apex ♀ (dorsoapical view) <bold>I</bold> ventrite VIII ♂ (ventral view) <bold>J</bold> genital segment ♂ (ventral view). Scales: 0.1 mm.</p></caption><graphic xmlns:xlink="http://www.w3.org/1999/xlink" xlink:href="zookeys-637-033-g004.jpg" position="float" orientation="portrait" xlink:type="simple" id="oo_112703.jpg"/></fig><fig id="F5" position="float" orientation="portrait"><label>Figure 5.</label><caption><p>
          <italic><tp:taxon-name><tp:taxon-name-part taxon-name-part-type="genus">Ptomaphagus</tp:taxon-name-part></tp:taxon-name></italic> (s. str.) <italic><tp:taxon-name><tp:taxon-name-part taxon-name-part-type="species">sibiricus</tp:taxon-name-part></tp:taxon-name></italic> Jeannel, 1934 (Vladivostok). <bold>A</bold> aedeagus (dorsal view) <bold>B</bold> aedeagus (lateral view) <bold>C</bold> aedeagal apex (ventral view) <bold>D</bold> paramere apex (lateral view) <bold>E</bold> ventrite VIII ♀ (ventral view) <bold>F</bold> spermatheca, genital segment and ovipositor (ventral view). Scales: 0.1 mm.</p></caption><graphic xmlns:xlink="http://www.w3.org/1999/xlink" xlink:href="zookeys-637-033-g005.jpg" position="float" orientation="portrait" xlink:type="simple" id="oo_112704.jpg"/></fig><fig id="F6" position="float" orientation="portrait"><label>Figure 6.</label><caption><p>Distribution map of <italic><tp:taxon-name><tp:taxon-name-part taxon-name-part-type="genus">Ptomaphagus</tp:taxon-name-part></tp:taxon-name></italic> species from the Russian Far East and the Korean Peninsula.</p></caption><graphic xmlns:xlink="http://www.w3.org/1999/xlink" xlink:href="zookeys-637-033-g006.jpg" position="float" orientation="portrait" xlink:type="simple" id="oo_112705.jpg"/></fig></tp:treatment-sec><ref-list><ref id="B2"><mixed-citation xmlns:xlink="http://www.w3.org/1999/xlink" xlink:type="simple">
          <person-group><name name-style="western"><surname>Jeannel</surname><given-names>R</given-names></name></person-group> (<year>1934</year>) <article-title>Les <italic><tp:taxon-name><tp:taxon-name-part taxon-name-part-type="genus">Ptomaphagus</tp:taxon-name-part></tp:taxon-name></italic> paléarctiques (Col.).</article-title> <source>Revue Française d’Entomologie</source> <volume>1</volume>: <fpage>161</fpage>–<lpage>170</lpage>.</mixed-citation></ref><ref id="B3"><mixed-citation xmlns:xlink="http://www.w3.org/1999/xlink" xlink:type="simple">
          <person-group><name name-style="western"><surname>Jeannel</surname><given-names>R</given-names></name></person-group> (<year>1936</year>) <article-title>Monographie des <tp:taxon-name><tp:taxon-name-part taxon-name-part-type="family">Catopidae</tp:taxon-name-part></tp:taxon-name> (Insectes Coléoptères).</article-title> <source>Mémoires du Muséum National d’Histoire Naturelle</source> (<series>N.S.</series>) <volume>1</volume>: <fpage>1</fpage>–<lpage>433</lpage>.</mixed-citation></ref><ref id="B4"><mixed-citation xmlns:xlink="http://www.w3.org/1999/xlink" xlink:type="simple">
          <person-group><name name-style="western"><surname>Nishikawa</surname><given-names>M</given-names></name></person-group> (<year>1983</year>) <article-title>Family <tp:taxon-name><tp:taxon-name-part taxon-name-part-type="family">Catopidae</tp:taxon-name-part></tp:taxon-name>.</article-title> <source>Check-list of <tp:taxon-name><tp:taxon-name-part taxon-name-part-type="order">Coleoptera</tp:taxon-name-part></tp:taxon-name> of Japan</source> (<issue>23</issue>). <publisher-name>Coleopterists’ Association of Japan</publisher-name>, <publisher-loc>Tokyo</publisher-loc>, <fpage>1</fpage>–<lpage>6</lpage>.</mixed-citation></ref><ref id="B5"><mixed-citation xmlns:xlink="http://www.w3.org/1999/xlink" xlink:type="simple">
          <person-group><name name-style="western"><surname>Perreau</surname><given-names>M</given-names></name></person-group> (<year>2000</year>) <article-title>Catalogue des Coléoptères <tp:taxon-name><tp:taxon-name-part taxon-name-part-type="family">Leiodidae</tp:taxon-name-part></tp:taxon-name>, <tp:taxon-name><tp:taxon-name-part taxon-name-part-type="subfamily">Cholevinae</tp:taxon-name-part></tp:taxon-name> et <tp:taxon-name><tp:taxon-name-part taxon-name-part-type="subfamily">Platypsyllinae</tp:taxon-name-part></tp:taxon-name>.</article-title> <source>Mémoires de la Société entomologique de France</source> <volume>4</volume>: <fpage>1</fpage>–<lpage>460</lpage>.</mixed-citation></ref><ref id="B6"><mixed-citation xmlns:xlink="http://www.w3.org/1999/xlink" xlink:type="simple">
          <person-group><name name-style="western"><surname>Perreau</surname><given-names>M</given-names></name></person-group> (<year>2004</year>) <article-title>Family <tp:taxon-name><tp:taxon-name-part taxon-name-part-type="family">Leiodidae</tp:taxon-name-part></tp:taxon-name> Fleming, 1821.</article-title> In: <person-group><name name-style="western"><surname>Löbl</surname><given-names>I</given-names></name><name name-style="western"><surname>Smetana</surname><given-names>A</given-names></name></person-group> (<role>Eds</role>) <source>Catalogue of Palaearctic <tp:taxon-name><tp:taxon-name-part taxon-name-part-type="order">Coleoptera</tp:taxon-name-part></tp:taxon-name>. Volume 2: <tp:taxon-name><tp:taxon-name-part taxon-name-part-type="superfamily">Hydrophiloidea</tp:taxon-name-part></tp:taxon-name> – <tp:taxon-name><tp:taxon-name-part taxon-name-part-type="superfamily">Histeroidea</tp:taxon-name-part></tp:taxon-name> – <tp:taxon-name><tp:taxon-name-part taxon-name-part-type="superfamily">Staphylinoidea</tp:taxon-name-part></tp:taxon-name></source>. <publisher-name>Apollo Books</publisher-name>, <publisher-loc>Stenstrup</publisher-loc>, <fpage>133</fpage>–<lpage>203</lpage>.</mixed-citation></ref><ref id="B10"><mixed-citation xmlns:xlink="http://www.w3.org/1999/xlink" xlink:type="simple">
          <person-group><name name-style="western"><surname>Zinchenko</surname><given-names>VK</given-names></name><name name-style="western"><surname>Lyubechanskii</surname><given-names>II</given-names></name></person-group> (<year>2008</year>) <article-title>Notes on the occurrence of round fungus beetles (<tp:taxon-name><tp:taxon-name-part taxon-name-part-type="family">Leiodidae</tp:taxon-name-part></tp:taxon-name>, <tp:taxon-name><tp:taxon-name-part taxon-name-part-type="subfamily">Cholevinae</tp:taxon-name-part></tp:taxon-name>) in the Russian Far East.</article-title> <source>Evraziatskii Entomologicheskii Zhurnal</source> <volume>7</volume>(<issue>4</issue>): <fpage>339</fpage>–<lpage>340</lpage>.</mixed-citation></ref><ref id="B7"><mixed-citation xmlns:xlink="http://www.w3.org/1999/xlink" xlink:type="simple">
          <person-group><name name-style="western"><surname>Perreau</surname><given-names>M</given-names></name></person-group> (<year>2015</year>) <article-title>Family <tp:taxon-name><tp:taxon-name-part taxon-name-part-type="family">Leiodidae</tp:taxon-name-part></tp:taxon-name> Fleming, 1821.</article-title> In: <person-group><name name-style="western"><surname>Löbl</surname><given-names>I</given-names></name><name name-style="western"><surname>Löbl</surname><given-names>D</given-names></name></person-group> (<role>Eds</role>) <source>Catalogue of Palaearctic <tp:taxon-name><tp:taxon-name-part taxon-name-part-type="order">Coleoptera</tp:taxon-name-part></tp:taxon-name>. Volume 2/1. <tp:taxon-name><tp:taxon-name-part taxon-name-part-type="superfamily">Hydrophiloidea</tp:taxon-name-part></tp:taxon-name> – <tp:taxon-name><tp:taxon-name-part taxon-name-part-type="superfamily">Staphylinoidea</tp:taxon-name-part></tp:taxon-name></source>. <edition>Revised and updated edition</edition>. <publisher-name>Brill</publisher-name>, <publisher-loc>Leiden</publisher-loc> &amp; <publisher-loc>Boston</publisher-loc>, <fpage>180</fpage>–<lpage>290</lpage>.</mixed-citation></ref><ref id="B9"><mixed-citation xmlns:xlink="http://www.w3.org/1999/xlink" xlink:type="simple">
          <person-group><name name-style="western"><surname>Wang</surname><given-names>C-B</given-names></name><name name-style="western"><surname>Růžička</surname><given-names>J</given-names></name><name name-style="western"><surname>Nishikawa</surname><given-names>M</given-names></name><name name-style="western"><surname>Perreau</surname><given-names>M</given-names></name><name name-style="western"><surname>Hayashi</surname><given-names>Y</given-names></name></person-group> (<year>2016a</year>) <article-title>Revision of the genus <italic><tp:taxon-name><tp:taxon-name-part taxon-name-part-type="genus">Ptomaphagus</tp:taxon-name-part></tp:taxon-name></italic> Hellwig (<tp:taxon-name><tp:taxon-name-part taxon-name-part-type="order">Coleoptera</tp:taxon-name-part></tp:taxon-name>, <tp:taxon-name><tp:taxon-name-part taxon-name-part-type="family">Leiodidae</tp:taxon-name-part></tp:taxon-name>, <tp:taxon-name><tp:taxon-name-part taxon-name-part-type="subfamily">Cholevinae</tp:taxon-name-part></tp:taxon-name>) from Japan.</article-title> <source>ZooKeys</source> <volume>607</volume>: <fpage>119</fpage>–<lpage>144</lpage>. doi: <ext-link xlink:type="simple" ext-link-type="doi" xlink:href="10.3897/zookeys.607.9074">10.3897/zookeys.607.9074</ext-link></mixed-citation></ref></ref-list></tp:taxon-treatment>
